# Supplementary material for: rs67047829 genotypes of ERV3-1/ZNF117 are associated with lower body mass index in the Polish population
Source: Sci Rep. 2023 Oct 10;13:17118. doi: 10.1038/s41598-023-43323-3 (PMC10564729; doi:10.1038/s41598-023-43323-3)
Supplement: Supplementary file 1 — Supplementary Table 1. [file 41598_2023_43323_MOESM1_ESM.xlsx]

## Sheet: Sheet1
Supplementary_Table_S1: ALFA Allele proportions and base change details from the Populous database and reference dbSNP data, for 139 high-frequency pretermination single nucleotide polymorphisms.
Article: "rs67047829 genotypes of ERV3-1/ZNF117 are associated with lower body mass index in the Polish population"
Authors: Jeremy Clark*, Konrad Podsiadło*, Marta Sobalska-Kwapis, Błażej Marciniak, Kamila Rydzewska, Andrzej Ciechanowicz, Thierry van de Wetering, Dominik Strapagiel
Number:			Number of single nucleotide polymorphism (SNP) in Tables S1 and S3.
Chromosome:			SNP chromosome number.									source: dbSNP (https://www.ncbi.nlm.nih.gov/snp)
SNP position:			Location of SNP on chromosome: from Genome Reference Consortium Human Build 38 (GRCh38)									source: dbSNP
rs number			rs number.									source: dbSNP
Gene name:			Gene with stop codon.									source: dbSNP
Gene Reference Number:			Gene NCBI Reference Sequence.									source: Nucleotide (https://www.ncbi.nlm.nih.gov/nuccore)
Frequency data:			Pretermination allele proportions (Prop.)									source: ALFA (https://www.ncbi.nlm.nih.gov/snp/ - ALFA - ?horizontal_tab=true#frequency_tab) :							decimal places according to sample size, R [stats] floor(log10(Num)).
			Num. is sample size = number of alleles of all types
			Pretermination allele is the same as second allele in column "Populous base change" unless indicted by PRE in "Populous base change" column.
			All third or fourth alleles had frequencies <0.00005 and frequencies not given.
Amino acid change:			Amino acid which is predicted to change to a stop codon (*).									source: dbSNP - variant details
Truncated/Full Protein:			Amino acid length of truncated and full proteins.									source: Ensembl - Variant - Genes and Regulation :				https://useast.ensembl.org/Homo_sapiens
Truncation(%):			Amino acid length of truncated protein as percentage of full protein.
Populous base change:			Base change from Populous database: first allele is major allele (PRE sgnifies that major allele is pretermination allele: non-reference or reference).
dbSNP base change:			Base change and information: first allele is reference allele.									source: dbSNP
Genes: consequences:			Gene names and consequences.									source: dbSNP
Row for rs67047829 with yellow hightlight
Number	Chromosome	SNP position	rs number	Gene Name	Gene Reference Number	Pretermination allele proportions						Amino acid change	Truncated/Full Protein	Truncation (%)	Populous base change	dbSNP base change	Genes: consequences
						Global		European		African
						Num	Prop.	Num	Prop.	Num	Prop.
1	7	64068891	rs10237332	ZNF727	NM_001159522	142456	0.00158	121848	0.00038	5656	0.026	p.Arg2*	2/499	0.4	C>T	C>A / C>T	ZNF727 : Stop Gained
2	5	41061613	rs1023840	MROH2B	NM_173489	272852	0.21133	231106	0.21046	9360	0.062	p.Trp191*	191/1586	12.0	C>T	C>T	MROH2B : Stop Gained
3	7	149831173	rs10261977	SSPOP	NM_198455	289152	0.16549	240358	0.16233	10708	0.1827	p.Arg5060*	5060/5148	98.3	C>T	C>A / C>T	SSPOP : Stop Gained: Non Coding Transcript Variant				[C>T: SCO-spondin precursor: NP_940857.2:p.Arg5060Ter]
4	19	48942517	rs10423255	DHDH	NM_014475	271328	0.05981	230908	0.06006	7622	0.067	p.Gln233*	233/335	69.6	C>T	C>T	DHDH : Stop Gained
5	17	76081716	rs1043149	ZACN	NM_180990	278698	0.17824	236374	0.17463	7554	0.089	p.Gln281*	281/413	68.0	C>T	C>T	ZACN : Stop Gained		EXOC7 : 3 Prime UTR Variant
6	3	53865249	rs1043261	IL17RB	NM_018725	363102	0.08516	311162	0.08012	11700	0.0891	p.Gln484*	484/503	96.2	C>T	C>A / C>T	IL17RB : Stop Gained		ACTR8 : Non Coding Transcript Variant
7	10	1019770	rs1044261	IDI2	NM_033261	361406	0.07139	306466	0.0762	11720	0.0474	p.Trp144*	144/228	63.2	C>T	C>T	IDI2 : Stop Gained		GTPBP4 : 3 Prime UTR Variant
8	5	69320252	rs10471773	CCDC125	NM_176816	228026	0.02079	196042	0.02236	6136	0.007	p.Arg97*	97/512	18.9	G>A	G>A	CCDC125 : Stop Gained
9	17	69153832	rs10491178	ABCA10	NM_080282	329800	0.05859	282618	0.05324	11842	0.0691	p.Arg1322*	1322/1544	85.6	G>A	G>A	ABCA10 : Stop Gained
10	11	48264679	rs10838851	OR4X1	NM_001004726	49312	0.735	37280	0.7553	3574	0.562	p.Tyr273*	273/306	89.2	A(PRE)>T	T>A / T>C	OR4X1 : Stop Gained
11	9	112997239	rs10981589	ZNF883	NM_001101338	327618	0.04393	284814	0.04609	8954	0.007	p.Arg341*	341/380	89.7	G>A	G>A / G>C	ZNF883 : Stop Gained
12	15	68205259	rs11071990	CALML4	NM_001031733	314278	0.01905	266348	0.0092	11284	0.2182	p.Arg40*	40/150	26.7	G>A	G>A	CALML4 : Stop Gained: Non Coding Transcript Variant				[G>A: calmodulin-like protein 4 isoform 1: NP_219501.2:p.Arg40Ter; calmodulin-like protein 4 isoform 2: NP_001026903.2:p.Arg40Ter]
13	19	57135025	rs111350153	ZIM3	NM_052882	114488	0.0177	96718	0.0196	4370	0.002	p.Lys438*	438/473	92.6	T>A	T>A / T>C	ZIM3 : Stop Gained
14	4	69647069	rs111696697	UGT2A1	NM_006798	113734	0.03746	96110	0.04	4322	0.009	p.Tyr192*	192/528	36.4	A>T	A>G / A>T	UGT2A1 : Stop Gained
15	4	8328485	rs112033303	COQ2	NM_015697	27252	0.0128	19816	0.0134	3520	0.004	p.Arg22*	22/422	5.2	T>A	T>A / T>C / T>G	COQ2 : Stop Gained
16	2	108247302	rs112050262	SULT1C3	NM_001008743	206334	0.01599	175976	0.01661	4976	0.01	p.Trp36*	36/305	11.8	G>A	G>A	SULT1C3 : Stop Gained
17	11	56663740	rs11228710	OR5AR1	NM_001004730	294324	0.67932	245134	0.68939	10922	0.3435	p.Gln19*	19/311	6.1	T(PRE)>C	C>G / C>T	OR5AR1 : Stop Gained
18	11	63081015	rs11231341	SLC22A24	NM_001136506	236388	0.7991	194262	0.80454	9164	0.634	p.Tyr501*	501/553	90.6	C(PRE)>A	A>C / A>G / A>T	SLC22A24 : Stop Gained
19	1	34761492	rs114429815	GJB4	NM_153212	199224	0.00046	169856	7e-05	4822	0.014	p.Gln80*	80/267	30.0	C>T	C>G / C>T	GJB4 : Stop Gained		LOC105378642 : Intron Variant
20	3	51971622	rs114730569	ABHD14B	NM_001146314	88756	0.0021	74260	0.0002	3702	0.037	p.Gln17*	17/211	8.1	G>A	G>A	ABHD14B : Stop Gained
21	18	82000205	rs11542462	SDR42E1	NM_145168	253776	0.11963	211636	0.13013	7838	0.027	p.Gln30*	30/394	7.6	G>A	G>A	SDR42E1 : Stop Gained
22	3	9833230	rs115917139	TTLL3	NM_001025930	192464	0.03965	168178	0.04161	4490	0.01	p.Arg704*	704/916	76.9	C>T	C>A / C>T	TTLL3 : Stop Gained		ARPC4-TTLL3 : Intron Variant
23	1	109280835	rs116389032	PSRC1	NM_001005290	114240	0.01855	96538	0.0202	4362	0.004	p.Lys249*	249/311	80.1	T>A	T>A / T>C	PSRC1 : Stop Gained
24	11	56319084	rs117366703	OR8K3	NM_001005202	195220	0.01419	171636	0.01498	4892	0.002	p.Gln260*	260/313	83.1	C>T	C>A / C>T	OR8K3 : Stop Gained
25	6	51372000	rs117752382	PXDNL	NM_144651	114734	0.01664	96974	0.0174	4372	0.005	p.Cys1258*	1258/1464	85.9	A>T	A>T	PXDNL : Stop Gained
26	17	47391492	rs118004742	EFCAB13	NM_001195192	132050	0.05853	108146	0.0622	4168	0.024	p.Tyr450*	450/785	57.3	T>G	T>G	EFCAB13 : Stop Gained
27	22	18925164	rs11913840	PRODH	NM_001195226	188344	0.03867	162992	0.03663	4702	0.094	p.Trp77*	77/493	15.6	C>T	C>T	PRODH : Stop Gained
28	1	40307478	rs12077871	COL9A2	NM_001852	233286	0.00932	200938	0.00134	6304	0.104	p.Gln326*	326/690	47.2	G>A	G>A / G>T	COL9A2 : Stop Gained
29	1	20175089	rs12139100	PLA2G2C	NM_001105572	360742	0.185	310138	0.18327	10070	0.2413	p.Arg36*	36/151	23.8	G>A	G>A / G>C	PLA2G2C : Stop Gained
30	10	4847211	rs12240276	AKR1E2	NM_001040177	348908	0.10952	297026	0.11581	11500	0.0763	p.Arg301*	301/321	93.8	C>T	C>A / C>T	AKR1E2 : Stop Gained
31	5	135446760	rs12520799	DCANP1	NM_130848	117106	0.48176	99820	0.4625	3856	0.832	p.Arg117*	117/245	47.8	T>A	T>A / T>C / T>G	DCANP1 : Stop Gained		TIFAB : 3 Prime UTR Variant
32	1	152350656	rs12568784	FLG2	NM_001014342	170666	0.18077	140730	0.16058	8172	0.261	p.Ser2377*	2377/2392	99.4	G>T	G>A / G>T	FLG2 : Stop Gained		FLG-AS1 : Intron Variant
33	16	81165939	rs12925771	PKD1L2	NM_052892	201208	0.29865	168018	0.28186	6054	0.17	p.Arg1040*	1040/2460	42.3	G>A	G>A / G>C	PKD1L2 : Stop Gained
34	16	55869642	rs13338754	CES5A	NM_001143685	167076	0.00497	143690	0.0015	5376	0.092	p.Gln174*	174/576	30.2	G>A	G>A	CES5A : Stop Gained
35	8	142682113	rs138377917	PSCA	NM_005672	192596	0.03119	170078	0.03313	4898	0.007	p.Trp109*	109/115	94.8	G>A	G>A	PSCA : Stop Gained
36	11	55572176	rs1459101	OR4C16	NM_001004701	358786	0.26742	304128	0.26661	11592	0.1271	p.Gln17*	17/311	5.5	C>T	C>G / C>T	OR4C16 : Stop Gained
37	12	52317963	rs146753414	KRT83	NM_002282	199058	0.01824	169924	0.01966	4968	0.003	p.Glu201*	201/494	40.7	C>A	C>A / C>T	KRT83 : Stop Gained
38	9	122628962	rs1476860	OR1B1	NM_001004450	371606	0.29613	319162	0.28608	9088	0.103	p.Arg192*	192/319	60.2	G>A	G>A	OR1B1 : Stop Gained
39	15	81332588	rs150843673	TMC3	NM_001080532	222526	0.01886	191908	0.02031	4966	0.003	p.Ser1045*	1045/1101	94.9	G>T	G>A / G>T	TMC3 : Stop Gained		TMC3-AS1 : Intron Variant
40	12	10118488	rs16910526	CLEC7A	NM_022570	308452	0.0715	263940	0.07652	7416	0.017	p.Tyr192*	192/202	95.0	A>C	A>C / A>G	CLEC7A : Stop Gained		LOC105369655 : Intron Variant
41	11	5441472	rs16930998	OR51I1	NM_001005288	302330	0.03607	254528	0.02397	11286	0.0142	p.Gln15*	15/315	4.8	G>A	G>A / G>C	OR51I1 : Stop Gained		OR51B5 : Intron Variant
42	19	9126587	rs17001893	OR7G3	NM_001001958	274736	0.00223	235164	0.00022	10630	0.0457	p.Arg122*	122/313	39.0	G>A	G>A / G>T	OR7G3 : Stop Gained
43	6	29440178	rs17184009	OR10C1	NM_013941	210192	0.00858	180598	0.00681	5110	0.062	p.Gln55*	55/313	17.6	C>T	C>T	OR10C1 : Stop Gained		OR5V1 : Intron Variant		LOC105379641 : Intron Variant
44	18	54354519	rs17292725	STARD6	NM_139171	245700	0.03424	203228	0.037	9238	0.008	p.Arg19*	19/221	8.6	G>A	G>A	STARD6 : Stop Gained
45	1	114693436	rs17602729	AMPD1	NM_000036	287756	0.11855	252212	0.12532	7524	0.023	p.Gln45*	45/781	5.8	G>A	G>A / G>T	AMPD1 : Stop Gained
46	11	63290453	rs1790218	SLC22A10	NM_001039752	322096	0.55278	273586	0.57161	11302	0.3025	p.Trp96*	96/542	17.7	A(PRE)>G	G>A	SLC22A10 : Stop Gained
47	11	66560624	rs1815739	ACTN3	NM_001104	290634	0.43497	242138	0.43689	10916	0.1817	p.Arg577*	577/901	64.0	C>T	C>A / C>T	ACTN3 : Stop Gained
48	15	78515065	rs183603441	HYKK	NM_001013619	114614	0.01275	96822	0.0139	4388	0.004	p.Tyr145*	145/374	38.8	T>A	T>A	HYKK : Stop Gained
49	4	15480736	rs1861050	CC2D2A	NM_020785	301798	0.04613	256084	0.03527	8654	0.102	p.Arg88*	88/123	71.5	C>T	C>T	CC2D2A : Stop Gained
50	9	21481484	rs2039381	IFNE	NM_176891	276916	0.01072	244942	0.00308	6310	0.066	p.Gln71*	71/209	34.0	G>A	G>A	IFNE : Stop Gained		MIR31HG : Intron Variant
51	2	227611424	rs2176186	C2orf83	NM_020161	357932	0.30954	305942	0.3086	11216	0.2339	p.Trp141*	141/151	93.4	C>T	C>A / C>G / C>T	C2orf83 : Stop Gained
52	12	54183934	rs2233919	SMUG1	NM_014311	260784	0.0025	222822	0.00029	11222	0.0461	p.Gln3*	3/271	1.1	G>A	G>A / G>C	SMUG1 : Stop Gained
53	6	167296214	rs2235197	UNC93A	NM_001143947	282942	0.08908	233502	0.08785	8690	0.027	p.Trp151*	151/416	36.3	G>A	G>A / G>T	UNC93A : Stop Gained
54	16	89195074	rs2270416	CDH15	NM_004933	218952	0.03546	185212	0.03008	6644	0.019	p.Tyr788*	788/815	96.7	C>A	C>A / C>G / C>T	CDH15 : Stop Gained
55	8	143440217	rs2272754	ZC3H3	NM_015117	127626	0.15878	107036	0.15971	3190	0.014	p.Ser880*	880/949	92.7	G>T	G>A / G>T	ZC3H3 : Stop Gained
56	1	236543000	rs2273865	LGALS8	NM_006499	116088	0.04822	98248	0.037	4404	0.174	p.Leu212*	212/360	58.9	T>A	T>A	LGALS8 : Stop Gained
57	7	100773735	rs2293766	ZAN	NM_003386	305052	0.03287	255638	0.0069	11634	0.021	p.Trp1883*	1883/2813	66.9	G>A	G>A	ZAN : Stop Gained
58	11	60497529	rs2298553	MS4A12	NM_001164470	338228	0.46031	286126	0.45718	10026	0.4794	p.Gln71*	71/222	32.0	T(PRE)>C	C>G / C>T	MS4A12 : Stop Gained
59	11	5422906	rs2647574	OR51Q1	NM_001004757	360824	0.40292	306082	0.3953	11700	0.3044	p.Arg236*	236/318	74.2	C>T	C>T	OR51Q1 : Stop Gained		OR51B5 : Intron Variant
60	12	11061546	rs2708381	TAS2R46	NM_176887	101278	0.21821	78470	0.2206	7316	0.2	p.Trp250*	250/310	80.6	C>T	C>A / C>T	TAS2R46 : Stop Gained		PRH1 : Intron Variant		PRH1-PRR4 : Intron Variant (+ 1 more)
61	14	64093374	rs2781377	SYNE2	NM_015180	222836	0.07452	188512	0.06967	7820	0.128	p.Trp4001*	4001/6886	58.1	G>A	G>A	SYNE2 : Stop Gained
62	15	75724242	rs28413581	ODF3L1	NM_175881	213262	0.00135	180366	6e-05	7806	0.032	p.Gln15*	15/275	5.5	C>T	C>T	ODF3L1 : Stop Gained
63	22	16988159	rs28502153	GAB4	NM_001037814	241194	0.37377	200136	0.37634	7182	0.238	p.Gly163*	163/575	28.3	C>A	C>A / C>G / C>T	GAB4 : Stop Gained
64	18	658170	rs28602966	TYMSOS	NM_001012716	156226	0.03173	137248	0.03361	4244	0.009	p.Tyr26*	26/124	21.0	G>T	G>C / G>T	TYMSOS : Stop Gained: Non Coding Transcript Variant				TYMS : Intron Variant		[G>T: TYMS opposite strand protein: NP_001012734.2:p.Tyr26Ter]
65	6	31157072	rs3130453	CCHCR1	NM_001105563	310942	0.48306	262796	0.48477	9948	0.491	p.Trp78*	78/836	9.3	C>T	C>A / C>T	CCHCR1 : Stop Gained		TCF19 : 2KB Upstream Variant
66	17	41041247	rs3213755	KRTAP1-1	NM_030967	73168	0.1456	55860	0.1383	5910	0.12	p.Gln51*	51/178	28.7	G>A	G>A / G>C	KRTAP1-1 : Stop Gained
67	8	19962213	rs328	LPL	NM_000237	114936	0.09962	97106	0.1016	4402	0.072	p.Ser474*	474/476	99.6	C>G	C>A / C>G	LPL : Stop Gained
68	13	53043174	rs34067666	OLFM4	NM_006418	222188	0.01286	192210	0.01393	4990	0.003	p.Arg214*	214/511	41.9	C>T	C>T	OLFM4 : Stop Gained
69	2	169531376	rs34291832	FASTKD1	NM_024622	114688	0.01264	96946	0.0139	4360	0.003	p.Ser768*	768/848	90.6	G>C	G>C	FASTKD1 : Stop Gained
70	17	41724714	rs34381648	HAP1	NM_001079870	199404	0.00392	167648	0.0009	4348	0.1	p.Ser599*	599/603	99.3	G>T	G>A / G>C / G>T	HAP1 : Stop Gained
71	6	154246729	rs34427887	OPRM1	NM_001008503	183504	0.0653	157804	0.0707	4876	0.014	p.Arg401*	401/419	95.7	C>T	C>G / C>T	OPRM1 : Stop Gained		IPCEF1 : Synonymous Variant
72	6	150065923	rs34672740	ULBP3	NM_024518	230608	0.00082	197672	3e-05	5214	0.027	p.Glu110*	110/245	44.9	C>A	C>A / C>T	ULBP3 : Stop Gained
73	14	102263549	rs34931752	MOK	NM_014226	246758	0.04149	204066	0.03984	9614	0.087	p.Arg94*	94/420	22.4	G>A	G>A	MOK : Stop Gained
74	14	57480703	rs34960436	CCDC198	NM_018168	158354	0.03043	138180	0.0324	4888	0.009	p.Gln183*	183/297	61.6	G>A	G>A	CCDC198 : Stop Gained
75	19	35227988	rs35001809	FAM187B	NM_152481	225870	0.0273	188076	0.02972	5482	0.007	p.Trp231*	231/370	62.4	C>T	C>T	FAM187B : Stop Gained
76	22	30495277	rs35032582	SEC14L4	NM_001161368	202190	0.003	169890	0.00023	5292	0.09	p.Glu134*	134/361	37.1	C>A	C>A	SEC14L4 : Stop Gained
77	11	102713404	rs35231465	MMP8	NM_002424	222304	0.02279	192302	0.02452	4996	0.005	p.Gln450*	450/468	96.2	G>A	G>A	MMP8 : Stop Gained
78	11	47285079	rs35233100	MADD	NM_003682	225696	0.05276	187320	0.058	5448	0.009	p.Arg766*	766/1648	46.5	C>T	C>G / C>T	MADD : Stop Gained
79	5	95414083	rs35391433	FAM81B	NM_152548	220998	0.02701	186670	0.02881	7828	0.008	p.Gln144*	144/453	31.8	C>T	C>T	FAM81B : Stop Gained
80	17	4900416	rs35400274	C17orf107	NM_001145536	232976	0.14855	195914	0.14306	5250	0.359	p.Trp152*	152/191	79.6	G>A	G>A	C17orf107 : Stop Gained		CHRNE : Intron Variant
81	19	2936537	rs35699176	ZNF77	NM_021217	245566	0.04461	204148	0.04849	8130	0.028	p.Gln100*	100/546	18.3	G>A	G>A	ZNF77 : Stop Gained
82	9	133154258	rs35898523	GBGT1	NM_021996	285298	0.06715	251470	0.0704	7890	0.033	p.Tyr121*	121/348	34.8	G>T	G>A / G>T	GBGT1 : Stop Gained
83	19	18928221	rs36078704	DDX49	NM_019070	106940	0.00188	89192	0	3688	0.044	p.Arg453*	453/484	93.6	C>T	C>T	DDX49 : Stop Gained
84	16	48096870	rs36102575	ABCC12	NM_033226	222850	0.02853	192184	0.03035	4992	0.009	p.Trp1024*	1024/1360	75.3	C>T	C>T	ABCC12 : Stop Gained
85	3	114236340	rs3732781	ZNF80	NM_007136	372524	0.26138	318266	0.27191	11416	0.0583	p.Tyr245*	245/274	89.4	A>C	A>C / A>G / A>T	ZNF80 : Stop Gained
86	15	31002511	rs3784589	TRPM1	NM_002420	272484	0.05533	228264	0.05528	9292	0.057	p.Glu1375*	1375/1604	85.7	C>A	C>A / C>G	TRPM1 : Stop Gained
87	15	96784163	rs3812907	SPATA8	NM_173499	305096	0.11142	257122	0.11198	11972	0.0275	p.Arg34*	34/106	32.1	C>T	C>A / C>T	SPATA8 : Stop Gained: Non Coding Transcript Variant				SPATA8-AS1 : 2KB Upstream Variant			[C>T: spermatogenesis-associated protein 8 isoform 1: NP_775770.1:p.Arg34Ter]
88	13	99866380	rs41281112	CLYBL	NM_206808	223200	0.02677	193806	0.02667	6498	0.008	p.Arg259*	259/341	76.0	C>T	C>T	CLYBL : Stop Gained		LOC101927437 : Intron Variant
89	20	38240603	rs41282820	KIAA1755	NM_001029864	192652	0.01578	169956	0.01717	4386	0.001	p.Arg510*	510/1201	42.5	G>A	G>A / G>T	KIAA1755 : Stop Gained
90	10	94687805	rs41291550	CYP2C18	NM_000772	49330	0.0088	37294	0.0031	3574	0.062	p.Tyr68*	68/491	13.8	T>A	T>A	CYP2C18 : Stop Gained
91	21	42903610	rs4148974	NDUFV3	NM_021075	368350	0.05801	323602	0.05858	9562	0.015	p.Arg200*	200/474	42.2	C>T	C>T	NDUFV3 : Stop Gained
92	9	122477222	rs45579335	OR1J1	NM_001004451	225990	0.0154	193306	0.01669	5280	0.003	p.Cys235*	235/323	72.8	G>T	G>T	OR1J1 : Stop Gained		OR1J2 : Intron Variant
93	6	36306371	rs45621032	PNPLA1	NM_001145716	94558	0.0161	81248	0.0174	4352	0.004	p.Tyr402*	402/447	89.9	T>A	T>A / T>G	PNPLA1 : Stop Gained
94	3	31989506	rs4639011	ZNF860	NM_001137674	228446	0.02466	193694	0.0177	8302	0.196	p.Arg143*	143/633	22.6	C>T	C>T	ZNF860 : Stop Gained
95	16	71967237	rs4788587	PKD1L3	NM_181536	363622	0.19585	315656	0.18814	9068	0.218	p.Arg789*	789/1733	45.5	G>A	G>A	PKD1L3 : Stop Gained
96	11	5755254	rs4910844	OR52N4	NM_001005175	115884	0.22982	98104	0.2324	4374	0.167	p.Arg172*	172/322	53.4	A>T	A>G / A>T	OR52N4 : Stop Gained
97	11	104892390	rs497116	CASP12	NP_001177945	200936	0.992485	167980	0.999423	9202	0.8648	p.Arg125*	125/341	36.7	A(PRE)>G	A>G	CASP12 : Stop Loss: Non Coding Transcript Variant				https://www.ncbi.nlm.nih.gov/gene/100506742: Saleh et al.. 2004 Nature volume 429, pages75–79 (2004): TGA stop to CGA on reverse strand: A to G on forward strand
98	16	70660097	rs4985556	IL34	NM_001172771	357954	0.10599	306142	0.1124	9054	0.024	p.Tyr212*	212/242	87.6	C>A	C>A / C>T	IL34 : Stop Gained
99	11	59713479	rs499037	OR10V1	NM_001005324	290374	0.01653	251596	0.01252	7616	0.061	p.Gln123*	123/310	39.7	G>A	G>A / G>C	OR10V1 : Stop Gained
100	19	35228117	rs541169	FAM187B	NM_152481	171986	0.33341	143248	0.3298	8052	0.3	p.Trp188*	188/370	50.8	C>T	C>G / C>T	FAM187B : Stop Gained
101	9	133256189	rs55727303	ABO	NM_020469	205070	0.01844	175592	0.01855	4534	0.007	p.Trp181*	181/355	51.0	C>T	C>A / C>T	ABO : Stop Gained
102	11	5047432	rs57026471	OR52J3	NM_001001916	204874	0.12573	174366	0.12808	7706	0.075	p.Arg303*	303/312	97.1	C>T	C>G / C>T	OR52J3 : Stop Gained
103	1	223111858	rs5744168	TLR5	NM_003268	246248	0.05558	204818	0.05912	8116	0.026	p.Arg392*	392/859	45.6	G>A	G>A	TLR5 : Stop Gained
104	15	55430684	rs57809907	DNAAF4	NM_130810	217856	0.09684	186344	0.09118	5182	0.396	p.Glu417*	417/421	99.0	C>A	C>A	DNAAF4 : Stop Gained		DNAAF4-CCPG1 : Intron Variant
105	11	5967993	rs61730422	OR56A5	NM_001146033	225324	0.07788	187008	0.08273	5402	0.015	p.Arg168*	168/314	53.5	G>A	G>A / G>C	OR56A5 : Stop Gained
106	4	52745317	rs61731313	ERVMER34-1	NM_001242690	132432	0.00448	115114	0.00133	7464	0.054	p.Trp68*	68/564	12.1	C>T	C>T	ERVMER34-1 : Stop Gained
107	19	54508046	rs61737751	LAIR2	NM_002288	228308	0.04203	198392	0.04493	5110	0.013	p.Arg76*	76/153	49.7	C>T	C>T	LAIR2 : Stop Gained
108	15	41870269	rs61750839	SPTBN5	NM_016642	114412	0.03828	92218	0.0413	3990	0.013	p.Arg1848*	1848/3640	50.8	G>A	G>A	SPTBN5 : Stop Gained
109	19	9126293	rs61751875	OR7G3	NM_001001958	236028	0.00481	202108	0.00145	5478	0.081	p.Arg220*	220/313	70.3	G>A	G>A	OR7G3 : Stop Gained
110	16	1775981	rs61753375	EME2	NM_001010865	120530	0.01225	98042	0.0136	3688	0.004	p.Gln387*	387/445	87.0	C>T	C>T	EME2 : Stop Gained
111	12	112965870	rs61942233	OAS3	NM_006187	205644	0.0149	175950	0.01616	4992	0.004	p.Arg844*	844/1088	77.6	C>T	C>T	OAS3 : Stop Gained
112	2	98162976	rs62154921	VWA3B	NM_144992	192520	0.03875	159828	0.04311	5232	0.006	p.Glu372*	372/1295	28.7	G>T	G>A / G>T	VWA3B : Stop Gained
113	22	32247473	rs62239058	SLC5A4	NM_014227	222296	0.01242	191704	0.01333	4982	0.002	p.Glu139*	139/660	21.1	C>A	C>A / C>T	SLC5A4 : Stop Gained		SLC5A4-AS1 : Intron Variant
114	1	46615007	rs6671527	MOB3C	NM_145279	372620	0.49183	317714	0.47236	11702	0.5479	p.Arg24*	24/269	8.9	G>A	G>A / G>C / G>T	MOB3C : Intron Variant		[G>A: MOB kinase activator 3C isoform 1: NP_660322.2:p.Arg24Ter]
115	7	64992360	rs67047829	ERV3-1	NM_001007253	199594	0.09305	169758	0.08936	7808	0.04	p.Arg223*	223/605	36.9	G>A	G>A	ERV3-1 : Stop Gained		ERV3-1-ZNF117 : Intron Variant		ZNF117 : 2KB Upstream Variant
116	6	116828845	rs6907580	GPRC6A	NM_148963	316610	0.06087	272822	0.06144	10838	0.0687	p.Arg57*	57/927	6.1	G>A	G>A / G>T	GPRC6A : Stop Gained
117	17	47347921	rs71377306	EFCAB13	NM_152347	167796	0.05655	139140	0.0521	4684	0.014	p.Arg211*	211/974	21.7	C>T	C>T	EFCAB13 : Stop Gained
118	6	31157480	rs72856718	CCHCR1	NM_001105563	215346	0.08888	189030	0.08863	5190	0.063	p.Glu41*	41/836	4.9	C>A	C>A	CCHCR1 : Stop Gained		TCF19 : 2KB Upstream Variant
119	1	155321472	rs74118444	RUSC1-AS1	NM_001039517	190016	0.00345	164774	0.0018	4940	0.053	p.Ser6*	6/237	2.5	G>T	G>T	RUSC1-AS1 : Stop Gained: Non Coding Transcript Variant				RUSC1 : Intron Variant		[G>T: putative uncharacterized protein RUSC1-AS1: NP_001034606.1:p.Ser6Ter]
120	3	193334980	rs74437357	ATP13A5	NM_198505	220756	0.02943	187736	0.03195	5492	0.006	p.Gln355*	355/1219	29.1	G>A	G>A	ATP13A5 : Stop Gained
121	5	1240642	rs7447815	SLC6A18	NM_182632	45178	0.3312	35688	0.3385	1846	0.135	p.Tyr319*	319/629	50.7	C>G	C>G / C>T	SLC6A18 : Stop Gained
122	19	3789323	rs74830030	MATK	NM_002378	206856	0.02465	174458	0.02609	5294	0.06	p.Arg9*	9/509	1.8	G>A	G>A	MATK : Stop Gained
123	12	7322485	rs7485773	ACSM4	NM_001080454	212244	0.04587	173132	0.04474	9462	0.097	p.Gln357*	357/581	61.4	C>T	C>T	ACSM4 : Stop Gained		CD163L1 : Non Coding Transcript Variant
124	17	47374891	rs74969489	EFCAB13	NM_001195192	114890	0.01413	97076	0.0157	4390	0.003	p.Lys337*	337/785	42.9	A>T	A>T	EFCAB13 : Stop Gained
125	16	8120859	rs7499011	PKD1L2	NM_001076780	79364	0.3516	66818	0.3691	4262	0.158	p.Gln220*	220/992	22.2	G>A	G>A	PKD1L2 : Stop Gained
126	1	12860036	rs75411676	PRAMEF2	NM_023014	181562	0.04812	159540	0.0451	4894	0.02	p.Glu211*	211/475	44.4	G>T	G>T	PRAMEF2 : Stop Gained
127	14	21032059	rs76101114	TPPP2	NM_173846	114288	0.00371	96930	0.0027	3996	0.022	p.Tyr165*	165/171	96.5	C>G	C>G / C>T	TPPP2 : Stop Gained		NDRG2 : Intron Variant
128	1	198536701	rs76330087	ATP6V1G3	NM_133326	220750	0.00241	190438	0.00072	4968	0.062	p.Arg36*	36/60	60.0	G>A	G>A	ATP6V1G3 : Stop Gained
129	3	186743735	rs76438938	KNG1	NM_000893	221452	0.02598	187202	0.02731	5470	0.005	p.Arg412*	412/428	96.3	C>T	C>A / C>T	KNG1 : Stop Gained
130	11	63083303	rs77002186	SLC22A24	NM_001136506	234450	0.02096	202602	0.01713	5172	0.007	p.Gln409*	409/553	74.0	G>A	G>A	SLC22A24 : Stop Gained
131	14	94469291	rs78283108	SERPINA9	NM_001042518	230876	0.00311	197654	0.00161	5478	0.058	p.Gln102*	102/336	30.4	G>A	G>A	SERPINA9 : Stop Gained
132	10	100296259	rs7904983	PKD2L1	NM_016112	289302	0.00672	251158	0.00128	8294	0.158	p.Arg407*	407/806	50.5	G>A	G>A / G>C	PKD2L1 : Stop Gained
133	3	114236879	rs79892855	ZNF80	NM_007136	196080	0.00143	172846	0.00027	5406	0.036	p.Arg66*	66/274	24.1	G>A	G>A	ZNF80 : Stop Gained
134	13	45713238	rs80072371	CBY2	NM_152719	221436	0.05017	187172	0.05072	5472	0.117	p.Cys71*	71/449	15.8	C>A	C>A	CBY2 : Stop Gained
135	17	35445639	rs8072510	SLFN13	NM_144682	360500	0.10151	305824	0.10229	11536	0.0987	p.Tyr14*	14/898	1.6	G>T	G>C / G>T	SLFN13 : Stop Gained
136	6	132617703	rs8192646	TAAR2	NM_001033080	302652	0.02619	255718	0.02265	11644	0.0134	p.Trp168*	168/352	47.7	C>T	C>T	TAAR2 : Stop Gained		TAAR5 : 2KB Upstream Variant
137	1	48242556	rs850763	SLC5A9	NM_001011547	315170	0.14858	263128	0.15637	11984	0.1368	p.Glu593*	593/682	87.0	G>T	G>T	SLC5A9 : Stop Gained
138	1	158579702	rs863362	OR10X1	NM_001004477	337110	0.46467	286310	0.45746	11270	0.5618	p.Trp66*	66/327	20.2	C>T	C>A / C>T	OR10X1 : Stop Gained
139	9	136740043	rs9886752	LCN10	NM_001001712	361718	0.15985	306924	0.15257	11702	0.1884	p.Gln161*	161/201	80.1	G>A	G>A	LCN10 : Stop Gained
