# Supplementary material for: rs67047829 genotypes of ERV3-1/ZNF117 are associated with lower body mass index in the Polish population
Source: Sci Rep. 2023 Oct 10;13:17118. doi: 10.1038/s41598-023-43323-3 (PMC10564729; doi:10.1038/s41598-023-43323-3)
Supplement: Supplementary file 3 — Supplementary Table 3. [file 41598_2023_43323_MOESM3_ESM.xlsx]

## Sheet: Sheet1
Supplementary_Table_S3: Body mass index (BMI) data for each allele and genotype from the Populous database, together with preliminary regression data,
for 139 pretermination single nucleotide polymorphisms.
Article: "rs67047829 genotypes of ERV3-1/ZNF117 are associated with lower body mass index in the Polish population."
Authors: Jeremy Clark*, Konrad Podsiadło*, Marta Sobalska-Kwapis, Błażej Marciniak, Kamila Rydzewska, Andrzej Ciechanowicz, Thierry van de Wetering, Dominik Strapagiel
This table only contains data for all subjects with BMI data in Populous database.
Number:				Number of single nucleotide polymorphism (SNP) in Tables S1 and S3.
rs number:				SNP rs number: see dbSNP (https://www.ncbi.nlm.nih.gov/snp). Row for rs67047829 in yellow highlight.
Populous base change:				Base change from Populous database: first allele is major allele (PRE sgnifies that major allele is pretermination allele: non-reference or reference: for reference allele see Table 1).
Alleles and Genotypes:				Number with each SNP value; and BMI: median, median absolute deviation (m.a.d.), mean and standard deviation (s.d.).
p-values (3 significant figures) p < 0.05 in orange:				- = not applicable
Dominant to log-additive:				Model p-values from R [SNPassoc] Wgassociation.
Number	rs number	Populous base change	Allele 1		Allele 2		Missing	Allele 2	Genotype 1 homozygotes						Heterozygotes						Genotype 2 homozygotes						Missing	BMI-continuous
							alleles	percentage																			genotypes	p-values
			Value	Number	Value	Number	(n)		Value	Number	BMI (kg/m^2)				Value	Number	BMI (kg/m^2)				Value	Number	BMI (kg/m^2)				(n)
											median	m.a.d.	mean	s.d.			median	m.a.d.	mean	s.d.			median	m.a.d.	mean	s.d.		Dominant	Recessive	Overdominant	Log-additive
1	rs10237332	C>T	C	10185	T	3	0	0.0294	CC	5091	24	3	24.8	4.56	CT	3	28	2	25.7	5.86	TT	0	-	-	-	-	0	-	-	-	-
2	rs1023840	C>T	C	8180	T	2008	0	19.7	CC	3285	24	3	24.8	4.45	CT	1610	24	3	25	4.8	TT	199	24	3	24.6	4.27	0	0.351	0.341	0.175	0.642
3	rs10261977	C>T	C	8500	T	1688	0	16.6	CC	3542	24	3	24.9	4.57	CT	1416	24	3	24.8	4.52	TT	136	24	3	24.9	4.56	0	0.21	0.806	0.169	0.305
4	rs10423255	C>T	C	9292	T	748	74	7.45	CC	4298	24	3	24.8	4.54	CT	696	24	3	25	4.7	TT	26	25	3	25.3	4.33	74	0.036	0.323	0.0544	0.0293
5	rs1043149	C>T	C	8417	T	1771	0	17.4	CC	3491	24	3	24.8	4.5	CT	1435	24	3	24.8	4.69	TT	168	25	3	25.1	4.7	0	0.745	0.249	0.903	0.509
6	rs1043261	C>T	C	9437	T	749	1	7.35	CC	4369	24	3	24.9	4.53	CT	699	24	3	24.7	4.73	TT	25	24	3	24.4	4.24	1	0.63	0.59	0.704	0.575
7	rs1044261	C>T	C	9568	T	620	0	6.09	CC	4486	24	3	24.8	4.6	CT	596	24	3	24.8	4.28	TT	12	24.5	1.5	25	3.07	0	0.73	0.683	0.774	0.693
8	rs10471773	G>A	A	306	G	9882	0	97	AA	2	21.5	0.5	21.5	0.707	GA	302	25	3	25	4.62	GG	4790	24	3	24.8	4.56	0	0.389	0.146	0.324	0.465
9	rs10491178	G>A	A	475	G	9707	3	95.3	AA	18	23.5	2.5	24.5	4.67	GA	439	24	3	25	4.64	GG	4634	24	3	24.8	4.55	3	0.293	0.678	0.246	0.363
10	rs10838851	A(PRE)>T	A	7984	T	2204	0	21.6	AA	3112	24	3	24.8	4.54	AT	1760	24	3	24.9	4.6	TT	222	24	3	24.9	4.51	0	0.43	0.69	0.523	0.419
11	rs10981589	G>A	A	456	G	9728	2	95.5	AA	12	25.5	2	27.1	5.26	GA	432	24	3	25	4.53	GG	4648	24	3	24.8	4.56	2	0.157	0.17	0.232	0.112
12	rs11071990	G>A	G	10119	A	45	12	0.443	GG	5037	24	3	24.8	4.57	GA	45	24	2	24.5	3.81	AA	0	-	-	-	-	12	-	-	-	-
13	rs111350153	T>A	A	185	T	9999	2	98.2	AA	3	23	0	22.3	1.15	TA	179	24	3	25	3.93	TT	4910	24	3	24.8	4.58	2	0.721	0.646	0.765	0.684
14	rs111696697	A>T	A	9832	T	350	3	3.44	AA	4747	24	3	24.8	4.54	AT	338	24	3	24.8	4.85	TT	6	23.5	2.5	22.5	3.83	3	0.567	0.0683	0.407	0.754
15	rs112033303	T>A	A	327	T	9777	42	96.8	AA	5	22	4	21.4	3.44	TA	317	24	3	24.8	4.79	TT	4730	24	3	24.8	4.53	42	0.648	0.101	0.805	0.514
16	rs112050262	G>A	G	10063	A	123	1	1.21	GG	4970	24	3	24.8	4.55	GA	123	24	3	24.8	5.1	AA	0	-	-	-	-	1	-	-	-	-
17	rs11228710	T(PRE)>C	C	3735	T	6451	1	63.3	CC	686	24	3	25	4.82	TC	2363	24	3	24.7	4.59	TT	2044	24	3	24.9	4.43	1	0.408	0.617	0.248	0.731
18	rs11231341	C(PRE)>A	A	2087	C	8101	0	79.5	AA	219	24	3	24.9	4.62	CA	1649	24	3	24.8	4.68	CC	3226	24	3	24.9	4.49	0	0.568	0.881	0.601	0.594
19	rs114429815	C>T	C	10183	T	1	2	0.00982	CC	5091	24	3	24.8	4.56	CT	1	28	0	28	-	TT	0	-	-	-	-	2	-	-	-	-
20	rs114730569	G>A	G	9983	A	1	102	0.01	GG	4991	24	3	24.8	4.55	GA	1	22	0	22	-	AA	0	-	-	-	-	102	-	-	-	-
21	rs11542462	G>A	A	1189	G	8999	0	88.3	AA	70	24	3	24.7	4.14	GA	1049	24	3	24.8	4.67	GG	3975	24	3	24.8	4.54	0	0.867	0.736	0.94	0.811
22	rs115917139	C>T	C	9496	T	338	177	3.44	CC	4591	24	3	24.8	4.57	CT	314	25	3	24.9	4.44	TT	12	24	3	25.3	6.61	177	0.556	0.466	0.651	0.487
23	rs116389032	T>A	A	181	T	9997	5	98.2	AA	4	22.5	0.5	22.2	0.957	TA	173	24	3	24.9	4.74	TT	4912	24	3	24.8	4.55	5	0.8	0.291	0.674	0.93
24	rs117366703	C>T	C	9999	T	157	16	1.55	CC	4923	24	3	24.8	4.56	CT	153	24	3	24.9	4.59	TT	2	21.5	0.5	21.5	0.707	16	0.76	0.206	0.873	0.657
25	rs117752382	A>T	A	10055	T	129	2	1.27	AA	4963	24	3	24.8	4.57	AT	129	25	3	24.7	4.03	TT	0	-	-	-	-	2	-	-	-	-
26	rs118004742	T>G	G	570	T	9594	12	94.4	GG	13	23	3	22.6	3.36	TG	544	24.5	2.5	24.9	4.28	TT	4525	24	3	24.8	4.6	12	0.795	0.181	0.966	0.645
27	rs11913840	C>T	C	9946	T	232	5	2.28	CC	4861	24	3	24.8	4.57	CT	224	25	3	25	4.4	TT	4	24.5	3.5	25.8	5.85	5	0.762	0.299	0.87	0.665
28	rs12077871	G>A	G	10176	A	12	0	0.118	GG	5082	24	3	24.8	4.56	GA	12	26	2	25.3	2.99	AA	0	-	-	-	-	0	-	-	-	-
29	rs12139100	G>A	A	1820	G	8364	2	82.1	AA	167	24	3	24.8	4.95	GA	1486	25	3	25	4.67	GG	3439	24	3	24.8	4.49	2	0.541	0.595	0.402	0.723
30	rs12240276	C>T	C	8448	T	1734	3	17	CC	3492	24	3	24.8	4.57	CT	1464	24	3	24.8	4.49	TT	135	24	3	24.9	4.79	3	0.513	0.773	0.57	0.506
31	rs12520799	T>A	A	4116	T	6070	1	59.6	AA	854	24	3	24.6	4.37	TA	2408	24	3	24.9	4.56	TT	1831	24	3	24.9	4.64	1	0.642	0.118	0.469	0.249
32	rs12568784	G>T	G	8636	T	1552	0	15.2	GG	3667	24	3	24.9	4.5	GT	1302	24	3	24.8	4.73	TT	125	24	3	24.2	4.38	0	0.994	0.229	0.675	0.711
33	rs12925771	G>A	A	2803	G	7375	5	72.5	AA	370	24	3	25	4.48	GA	2063	24	3	24.9	4.66	GG	2656	24	3	24.7	4.49	5	0.0639	0.37	0.159	0.0647
34	rs13338754	G>A	G	10185	A	3	0	0.0294	GG	5091	24	3	24.8	4.56	GA	3	27	1	27	1	AA	0	-	-	-	-	0	-	-	-	-
35	rs138377917	G>A	A	127	G	9295	383	98.7	AA	4	21	2.5	23.2	6.85	GA	119	24	3	24.5	4.88	GG	4588	24	3	24.8	4.56	383	0.969	0.574	0.948	0.892
36	rs1459101	C>T	C	7667	T	2519	1	24.7	CC	2854	24	3	24.9	4.65	CT	1959	24	3	24.8	4.44	TT	280	24	3	24.8	4.44	1	0.816	0.992	0.816	0.844
37	rs146753414	C>A	A	134	C	10052	1	98.7	AA	1	22	0	22	-	CA	132	24	3	24.5	4.35	CC	4960	24	3	24.8	4.56	1	0.294	0.132	0.358	0.243
38	rs1476860	G>A	A	3096	G	7090	1	69.6	AA	471	24	3	24.8	4.81	GA	2154	24	3	24.7	4.48	GG	2468	24	3	24.9	4.58	1	0.497	0.583	0.314	0.781
39	rs150843673	G>T	G	10014	T	170	2	1.67	GG	4925	24	3	24.8	4.54	GT	164	24	3	24.7	5.25	TT	3	24	1	24.7	2.08	2	0.918	0.897	0.932	0.907
40	rs16910526	A>C	A	9445	C	741	1	7.27	AA	4374	24	3	24.9	4.57	AC	697	24	3	24.7	4.48	CC	22	23	2.5	22.9	4.66	1	0.217	0.0906	0.354	0.138
41	rs16930998	G>A	G	9996	A	192	0	1.88	GG	4902	24	3	24.8	4.56	GA	192	25	3	25.2	4.45	AA	0	-	-	-	-	0	-	-	-	-
42	rs17001893	G>A	G	10186	A	2	0	0.0196	GG	5092	24	3	24.8	4.56	GA	2	26	3	26	4.24	AA	0	-	-	-	-	0	-	-	-	-
43	rs17184009	C>T	C	10082	T	106	0	1.04	CC	4988	24	3	24.8	4.57	CT	106	25	2	24.9	4.05	TT	0	-	-	-	-	0	-	-	-	-
44	rs17292725	G>A	A	356	G	9818	7	96.5	AA	4	27.5	2	26.5	4.04	GA	348	24	3	24.9	4.67	GG	4735	24	3	24.8	4.55	7	0.695	0.752	0.668	0.726
45	rs17602729	G>A	A	1624	G	8554	5	84	AA	149	24	3	24.8	4.19	GA	1326	24	3	24.7	4.38	GG	3614	24	3	24.9	4.63	5	0.492	0.661	0.589	0.463
46	rs1790218	A(PRE)>G	A	5573	G	4113	251	42.5	AA	1558	24	3	24.7	4.35	AG	2457	24	3	24.9	4.61	GG	828	24	3	24.8	4.79	251	0.413	0.683	0.284	0.738
47	rs1815739	C>T	C	6043	T	4137	4	40.6	CC	1815	24	3	25	4.62	CT	2413	24	3	24.7	4.56	TT	862	24	3	24.7	4.43	4	0.135	0.229	0.595	0.0956
48	rs183603441	T>A	A	117	T	10061	5	98.9	AA	1	27	0	27	-	TA	115	23	3	24.1	4.53	TT	4973	24	3	24.8	4.56	5	0.0152	0.99	0.0148	0.0167
49	rs1861050	C>T	C	9711	T	413	32	4.08	CC	4660	24	3	24.8	4.54	CT	391	24	3	24.9	4.79	TT	11	24	4	25.5	6.02	32	0.394	0.841	0.407	0.394
50	rs2039381	G>A	G	10102	A	86	0	0.844	GG	5008	24	3	24.8	4.56	GA	86	25	3	24.7	4.42	AA	0	-	-	-	-	0	-	-	-	-
51	rs2176186	C>T	C	6755	T	3431	1	33.7	CC	2230	24	3	24.9	4.51	CT	2295	24	3	24.8	4.58	TT	568	24	3	24.7	4.66	1	0.201	0.531	0.38	0.211
52	rs2233919	G>A	G	10100	A	4	42	0.0396	GG	5048	24	3	24.8	4.56	GA	4	23	2	22.8	2.63	AA	0	-	-	-	-	42	-	-	-	-
53	rs2235197	G>A	A	828	G	9110	125	91.7	AA	44	25	2	25	3.5	GA	740	24	3	24.8	4.35	GG	4185	24	3	24.8	4.61	125	0.873	0.843	0.829	0.92
54	rs2270416	C>A	A	272	C	9840	38	97.3	AA	4	27	1	25.5	3.79	CA	264	24	3	24.7	4.29	CC	4788	24	3	24.8	4.57	38	0.441	0.704	0.467	0.424
55	rs2272754	G>T	G	8580	T	1592	8	15.7	GG	3633	24	3	24.8	4.57	GT	1314	24	3	24.8	4.54	TT	139	24	3	24.8	4.68	8	0.584	0.922	0.548	0.656
56	rs2273865	T>A	A	268	T	9918	1	97.4	AA	4	22.5	0.5	24	3.37	TA	260	24	3	24.4	4.36	TT	4829	24	3	24.9	4.57	1	0.124	0.911	0.125	0.129
57	rs2293766	G>A	G	10136	A	50	1	0.491	GG	5043	24	3	24.8	4.56	GA	50	25	2	25.2	4.42	AA	0	-	-	-	-	1	-	-	-	-
58	rs2298553	T(PRE)>C	C	5026	T	5160	1	50.7	CC	1300	24	3	24.8	4.55	TC	2426	24	3	24.8	4.55	TT	1367	24	3	24.9	4.58	1	0.463	0.286	0.78	0.274
59	rs2647574	C>T	C	5911	T	4275	1	42	CC	1715	24	3	24.7	4.35	CT	2481	24	3	24.9	4.67	TT	897	24	3	24.9	4.63	1	0.0808	0.622	0.202	0.147
60	rs2708381	C>T	C	7345	T	2673	85	26.7	CC	2641	24	3	24.8	4.44	CT	2063	24	3	24.9	4.64	TT	305	24	3	25	4.96	85	0.191	0.611	0.279	0.203
61	rs2781377	G>A	A	645	G	9537	3	93.7	AA	22	24	2.5	25.3	4.39	GA	601	24	3	24.6	4.22	GG	4468	24	3	24.9	4.6	3	0.384	0.54	0.313	0.479
62	rs28413581	C>T	C	10185	T	1	1	0.00982	CC	5092	24	3	24.8	4.56	CT	1	38	0	38	-	TT	0	-	-	-	-	1	-	-	-	-
63	rs28502153	C>A	A	3677	C	6511	0	63.9	AA	677	24	3	24.8	4.36	CA	2323	24	3	24.8	4.61	CC	2094	24	3	24.9	4.57	0	0.226	0.824	0.297	0.326
64	rs28602966	G>T	G	9882	T	242	32	2.39	GG	4821	24	3	24.9	4.57	GT	240	24	3	24.4	4.16	TT	1	26	0	26	-	32	0.35	0.761	0.339	0.364
65	rs3130453	C>T	C	5339	T	4845	2	47.6	CC	1399	24	3	25	4.4	CT	2541	24	3	24.8	4.65	TT	1152	24	3	24.7	4.54	2	0.254	0.218	0.99	0.147
66	rs3213755	G>A	A	1399	G	8259	265	85.5	AA	28	25	3.5	25.4	4.98	GA	1343	24	3	24.7	4.57	GG	3458	24	3	24.9	4.55	265	0.498	0.231	0.378	0.643
67	rs328	C>G	C	9329	G	857	1	8.41	CC	4281	24	3	24.8	4.52	CG	767	24	3	24.9	4.75	GG	45	25	4	24.6	5.2	1	0.973	0.71	0.95	0.906
68	rs34067666	C>T	C	10058	T	130	0	1.28	CC	4965	24	3	24.8	4.55	CT	128	24	3	25.3	4.96	TT	1	22	0	22	-	0	0.258	0.961	0.255	0.266
69	rs34291832	G>C	G	10111	C	77	0	0.756	GG	5017	24	3	24.8	4.55	GC	77	23	3	24.4	4.83	CC	0	-	-	-	-	0	-	-	-	-
70	rs34381648	G>T	G	10185	T	3	0	0.0294	GG	5091	24	3	24.8	4.56	GT	3	24	1	24	1	TT	0	-	-	-	-	0	-	-	-	-
71	rs34427887	C>T	C	9600	T	576	6	5.66	CC	4526	24	3	24.8	4.6	CT	548	24	3	24.8	4.21	TT	14	24	2	24.2	2.75	6	0.404	0.607	0.449	0.375
72	rs34672740	C>A	C	10187	A	1	0	0.00982	CC	5093	24	3	24.8	4.56	CA	1	20	0	20	-	AA	0	-	-	-	-	0	-	-	-	-
73	rs34931752	G>A	A	462	G	9722	2	95.5	AA	6	25.5	2.5	24.3	4.08	GA	450	24	3	24.5	4.23	GG	4636	24	3	24.9	4.59	2	0.0606	0.513	0.0705	0.0553
74	rs34960436	G>A	G	9943	A	245	0	2.4	GG	4849	24	3	24.9	4.57	GA	245	24	3	24.3	4.36	AA	0	-	-	-	-	0	-	-	-	-
75	rs35001809	C>T	C	9845	T	343	0	3.37	CC	4763	24	3	24.8	4.59	CT	319	24	3	24.5	4.12	TT	12	28.5	2.5	27.4	4.56	0	0.35	0.116	0.205	0.554
76	rs35032582	C>A	C	10186	A	0	1	0	CC	5093	24	3	24.8	4.56	CA	0	-	-	-	-	AA	0	-	-	-	-	1	-	-	-	-
77	rs35231465	G>A	A	194	G	9994	0	98.1	AA	3	24	1	25.3	3.21	GA	188	24	2.5	24.8	4.61	GG	4903	24	3	24.8	4.56	0	0.714	0.506	0.649	0.783
78	rs35233100	C>T	C	9594	T	594	0	5.83	CC	4520	24	3	24.9	4.57	CT	554	24	3	24.6	4.47	TT	20	23	1	23.6	4.06	0	0.0852	0.329	0.121	0.0691
79	rs35391433	C>T	C	9965	T	223	0	2.19	CC	4878	24	3	24.8	4.57	CT	209	24	3	24.7	4.4	TT	7	25	2	23.4	3.69	0	0.266	0.566	0.306	0.245
80	rs35400274	G>A	A	1259	G	7693	619	85.9	AA	72	25	3	25.6	4.48	GA	1115	24	3	24.7	4.56	GG	3289	24	3	24.9	4.57	619	0.405	0.501	0.295	0.56
81	rs35699176	G>A	A	391	G	9795	1	96.2	AA	7	23	2	25.6	8.42	GA	377	24	3	25.1	4.85	GG	4709	24	3	24.8	4.53	1	0.471	0.459	0.534	0.422
82	rs35898523	G>T	G	9584	T	602	1	5.91	GG	4513	24	3	24.8	4.54	GT	558	24	3	24.7	4.73	TT	22	27.5	2.5	26.6	3.7	1	0.701	0.348	0.556	0.858
83	rs36078704	C>T	C	3303	T	149	3368	4.32	CC	1577	24	3	24.8	4.63	CT	149	24	2	25.3	4.56	TT	0	-	-	-	-	3368	-	-	-	-
84	rs36102575	C>T	C	9912	T	276	0	2.71	CC	4823	24	3	24.8	4.57	CT	266	24	3	24.9	4.44	TT	5	25	3	25	5.24	0	0.799	0.771	0.829	0.774
85	rs3732781	A>C	A	7167	C	3017	2	29.6	AA	2539	24	3	24.8	4.57	AC	2089	24	3	24.9	4.59	CC	464	25	3	25	4.34	2	0.2	0.394	0.422	0.174
86	rs3784589	C>A	A	854	C	9334	0	91.6	AA	29	24	3	24.2	3.57	CA	796	25	3	25.3	4.76	CC	4269	24	3	24.8	4.52	0	0.0151	0.73	0.0112	0.0254
87	rs3812907	C>T	C	9083	T	1093	6	10.7	CC	4052	24	3	24.8	4.49	CT	979	24	3	25	4.85	TT	57	24	3	24.1	4.55	6	0.573	0.255	0.378	0.808
88	rs41281112	C>T	C	10001	T	173	7	1.7	CC	4916	24	3	24.8	4.55	CT	169	25	3	25.5	4.67	TT	2	26	1	26	1.41	7	0.0153	0.647	0.0169	0.015
89	rs41282820	G>A	A	185	G	10003	0	98.2	AA	3	27	3	28.3	5.13	GA	179	24	3	25.1	4.48	GG	4912	24	3	24.8	4.56	0	0.512	0.141	0.641	0.407
90	rs41291550	T>A	T	10079	A	29	40	0.287	TT	5025	24	3	24.8	4.56	TA	29	26	3	26.2	4.92	AA	0	-	-	-	-	40	-	-	-	-
91	rs4148974	C>T	C	9669	T	519	0	5.09	CC	4587	24	3	24.9	4.57	CT	495	24	3	24.5	4.46	TT	12	23	1.5	23.2	2.89	0	0.0812	0.064	0.145	0.0485
92	rs45579335	G>T	G	10049	T	137	1	1.34	GG	4956	24	3	24.8	4.57	GT	137	25	2	25.1	4.32	TT	0	-	-	-	-	1	-	-	-	-
93	rs45621032	T>A	T	10068	A	114	3	98.9	TT	4977	24	3	24.8	4.56	TA	114	25	3	25	4.35	AA	0	-	-	-	-	3	-	-	-	-
94	rs4639011	C>T	C	9980	T	208	0	2.04	CC	4886	24	3	24.8	4.56	CT	208	25	3	25.2	4.64	TT	0	-	-	-	-	0	-	-	-	-
95	rs4788587	G>A	A	1809	G	8359	10	82.2	AA	167	25	3	25.1	4.46	GA	1475	24	3	24.6	4.52	GG	3442	24	3	24.9	4.58	10	0.106	0.311	0.0389	0.291
96	rs4910844	A>T	A	7981	T	2203	2	21.6	AA	3137	24	3	24.8	4.56	AT	1707	24	3	24.9	4.58	TT	248	24	3	24.5	4.43	2	0.985	0.576	0.784	0.85
97	rs497116	A(PRE)>G	A	10188	G	0	0	0	AA	5094	24	3	24.8	4.56	AG	0	-	-	-	-	GG	0	-	-	-	-	0	-	-	-	-
98	rs4985556	C>A	A	1027	C	9141	10	89.9	AA	69	25	3	25	4.19	CA	889	24	3	24.9	4.68	CC	4126	24	3	24.8	4.54	10	0.939	0.853	0.983	0.906
99	rs499037	G>A	G	9997	A	123	34	1.22	GG	4937	24	3	24.8	4.57	GA	123	25	3	25.1	4.19	AA	0	-	-	-	-	34	-	-	-	-
100	rs541169	C>T	C	5832	T	3152	602	35.1	CC	1858	24	3	24.8	4.63	CT	2116	24	3	24.9	4.58	TT	518	25	3	24.9	4.38	602	0.949	0.84	0.847	0.96
101	rs55727303	C>T	C	9948	T	152	44	1.5	CC	4898	24	3	24.8	4.55	CT	152	24	3	25.2	4.9	TT	0	-	-	-	-	44	-	-	-	-
102	rs57026471	C>T	C	8850	T	1336	1	13.1	CC	3855	24	3	24.8	4.5	CT	1140	24	3	24.9	4.73	TT	98	24.5	3	24.8	4.71	1	0.646	0.765	0.708	0.621
103	rs5744168	G>A	A	444	G	9744	0	95.6	AA	8	24.5	3.5	25	5.07	GA	428	24	3	25.1	4.9	GG	4658	24	3	24.8	4.53	0	0.0662	0.607	0.054	0.0865
104	rs57809907	C>A	A	571	C	9613	2	94.4	AA	18	24	2	23.8	3.52	CA	535	24	3	24.8	4.53	CC	4539	24	3	24.8	4.57	2	0.714	0.183	0.911	0.554
105	rs61730422	G>A	A	866	G	9322	0	91.5	AA	35	25	2	24.6	3.55	GA	796	24	3	24.7	4.78	GG	4263	24	3	24.9	4.52	0	0.523	0.776	0.559	0.51
106	rs61731313	C>T	C	10186	T	2	0	0.0196	CC	5092	24	3	24.8	4.56	CT	2	24.5	1.5	24.5	2.12	TT	0	-	-	-	-	0	-	-	-	-
107	rs61737751	C>T	C	9761	T	427	0	4.19	CC	4672	24	3	24.8	4.52	CT	417	25	3	25.3	4.99	TT	5	29	2	28.4	4.56	0	0.0557	0.206	0.0752	0.0433
108	rs61750839	G>A	G	9180	A	540	234	5.56	GG	4320	24	3	24.9	4.56	GA	540	24	3	24.7	4.67	AA	0	-	-	-	-	234	-	-	-	-
109	rs61751875	G>A	G	10183	A	5	0	0.0491	GG	5089	24	3	24.8	4.56	GA	5	26	5	26.8	6.02	AA	0	-	-	-	-	0	-	-	-	-
110	rs61753375	C>T	C	9938	T	74	88	0.739	CC	4932	24	3	24.8	4.56	CT	74	25	3	25	4.71	TT	0	-	-	-	-	88	-	-	-	-
111	rs61942233	C>T	C	10048	T	132	4	1.3	CC	4959	24	3	24.8	4.55	CT	130	25	3	25.6	4.87	TT	1	29	0	29	-	4	0.411	0.798	0.422	0.404
112	rs62154921	G>T	G	9779	T	381	14	3.75	GG	4706	24	3	24.8	4.52	GT	367	25	3	25.1	5.08	TT	7	24	3	23.9	3.72	14	0.155	0.416	0.121	0.205
113	rs62239058	C>A	C	10084	A	100	2	0.982	CC	4992	24	3	24.8	4.56	CA	100	24.5	3.5	24.7	4.77	AA	0	-	-	-	-	2	-	-	-	-
114	rs6671527	G>A	A	5077	G	5111	0	50.2	AA	1252	24	3	24.8	4.53	GA	2573	24	3	24.8	4.52	GG	1269	24	3	24.9	4.68	0	0.388	0.643	0.729	0.416
115	rs67047829	G>A	A	953	G	9235	0	90.6	AA	56	23	3	22.9	3.68	GA	841	24	3	24.7	4.44	GG	4197	24	3	24.9	4.59	0	0.0374	0.000928	0.229	0.00635
116	rs6907580	G>A	A	502	G	9686	0	95.1	AA	8	24	1.5	23.9	2.75	GA	486	24	3	24.5	4.33	GG	4600	24	3	24.9	4.58	0	0.107	0.964	0.103	0.117
117	rs71377306	C>T	C	9680	T	474	17	4.67	CC	4617	24	3	24.8	4.55	CT	446	24	3	25.1	4.59	TT	14	26.5	4.5	26.3	4.76	17	0.129	0.19	0.194	0.0926
118	rs72856718	C>A	A	957	C	9217	7	90.6	AA	51	24	3	24.9	4.37	CA	855	24	3	24.8	4.23	CC	4181	24	3	24.8	4.63	7	0.617	0.575	0.717	0.552
119	rs74118444	G>T	G	9759	T	9	210	0.0921	GG	4875	24	3	24.8	4.55	GT	9	26	3	26.4	4.25	TT	0	-	-	-	-	210	-	-	-	-
120	rs74437357	G>A	A	218	G	9966	2	97.9	AA	1	28	0	28	-	GA	216	24	3	24.7	4.78	GG	4875	24	3	24.8	4.55	2	0.926	0.921	0.931	0.921
121	rs7447815	C>G	C	6482	G	3702	2	36.4	CC	2075	24	3	24.8	4.7	CG	2332	24	3	24.8	4.47	GG	685	24	3	24.8	4.42	2	0.98	0.772	0.862	0.872
122	rs74830030	G>A	G	10175	A	1	6	0.00983	GG	5087	24	3	24.8	4.56	GA	1	25	0	25	-	AA	0	-	-	-	-	6	-	-	-	-
123	rs7485773	C>T	C	9910	T	274	2	2.69	CC	4819	24	3	24.9	4.58	CT	272	24	3	24.5	4.2	TT	1	23	0	23	-	2	0.163	0.891	0.159	0.168
124	rs74969489	A>T	A	10020	T	164	2	1.61	AA	4929	24	3	24.8	4.58	AT	162	24	3	24.4	3.75	TT	1	22	0	22	-	2	0.125	0.195	0.152	0.105
125	rs7499011	G>A	A	3682	G	4406	1050	54.5	AA	737	24	3	24.8	4.41	GA	2208	24	3	24.9	4.63	GG	1099	24	3	24.6	4.44	1050	0.278	0.944	0.36	0.446
126	rs75411676	G>T	G	9646	T	528	7	5.19	GG	4559	24	3	24.8	4.56	GT	528	25	3	25.1	4.52	TT	0	-	-	-	-	7	-	-	-	-
127	rs76101114	C>G	C	10178	G	8	1	0.0785	CC	5085	24	3	24.8	4.56	CG	8	26	3	27.4	5.6	GG	0	-	-	-	-	1	-	-	-	-
128	rs76330087	G>A	G	10186	A	2	0	0.0196	GG	5092	24	3	24.8	4.56	GA	2	26.5	4.5	26.5	6.36	AA	0	-	-	-	-	0	-	-	-	-
129	rs76438938	C>T	C	9875	T	313	0	3.07	CC	4783	24	3	24.8	4.56	CT	309	24	3	25.2	4.56	TT	2	28.5	2.5	28.5	3.54	0	0.636	0.185	0.716	0.563
130	rs77002186	G>A	G	10003	A	185	0	1.82	GG	4909	24	3	24.8	4.55	GA	185	24	3	25.1	4.78	AA	0	-	-	-	-	0	-	-	-	-
131	rs78283108	G>A	G	10178	A	6	2	0.0589	GG	5086	24	3	24.8	4.56	GA	6	24.5	4.5	25.2	5.71	AA	0	-	-	-	-	2	-	-	-	-
132	rs7904983	G>A	G	10184	A	2	1	0.0196	GG	5091	24	3	24.8	4.56	GA	2	20.5	1.5	20.5	2.12	AA	0	-	-	-	-	1	-	-	-	-
133	rs79892855	G>A	G	10187	A	1	0	0.00982	GG	5093	24	3	24.8	4.56	GA	1	29	0	29	-	AA	0	-	-	-	-	0	-	-	-	-
134	rs80072371	C>A	A	639	C	9537	6	93.7	AA	19	24	2	24.1	3.01	CA	601	24	3	24.9	4.62	CC	4468	24	3	24.8	4.56	6	0.94	0.275	0.9	0.794
135	rs8072510	G>T	G	8907	T	1225	28	12.1	GG	3906	24	3	24.8	4.56	GT	1095	25	3	25	4.62	TT	65	25	2	24.6	3.53	28	0.165	0.255	0.0838	0.321
136	rs8192646	C>T	C	9689	T	491	4	4.82	CC	4613	24	3	24.9	4.57	CT	463	24	3	24.7	4.49	TT	14	25.5	3.5	25.2	4.34	4	0.241	0.464	0.292	0.212
137	rs850763	G>T	G	8029	T	2081	39	20.6	GG	3171	24	3	24.9	4.57	GT	1687	24	3	24.7	4.55	TT	197	24	3	24.9	4.45	39	0.373	0.903	0.388	0.422
138	rs863362	C>T	C	5430	T	4756	1	46.7	CC	1441	24	3	24.9	4.75	CT	2548	24	3	24.8	4.45	TT	1104	24	3	24.9	4.55	1	0.471	0.933	0.472	0.68
139	rs9886752	G>A	A	1222	G	8958	4	88	AA	72	23	3	24.6	4.83	GA	1078	25	3	25.1	4.65	GG	3940	24	3	24.8	4.53	4	0.00818	0.863	0.00584	0.018
